# Supplementary material for: Effect of Chitosan on Ruminal Fermentation and Microbial Communities, Methane Emissions, and Productive Performance of Dairy Cattle
Source: Animals (Basel). 2023 Sep 8;13(18):2861. doi: 10.3390/ani13182861 (PMC10525946; doi:10.3390/ani13182861)
Supplement: Supplementary file 1 [file animals-13-02861-s001.zip]

Archive with 1 entries (1 files):
- animals-2492830-supplementary.pdf
